# Supplementary material for: Chemical Characterization and Quality Assessment of Copaiba Oil-Resin Using GC/MS and SFC/MS
Source: Plants (Basel). 2023 Apr 11;12(8):1619. doi: 10.3390/plants12081619 (PMC10144763; doi:10.3390/plants12081619)
Supplement: Supplementary file 1 [file plants-12-01619-s001.zip]

Archive with 1 entries (1 files):
- plants-2311169-supplementary.pdf
